# Supplementary material for: Nitric oxide regulates photosynthesis and the capacity of the antioxidant system under water deficit and rehydration in Lolium multiflorum/Festuca arundinacea introgression forms
Source: Front Plant Sci. 2025 Sep 12;16:1652482. doi: 10.3389/fpls.2025.1652482 (PMC12464057; doi:10.3389/fpls.2025.1652482)
Supplement: Supplementary file 1 [file Table1.xlsx]

## Sheet: Arkusz1
	Supplementary Information Supplementary Table S1. Numerical values of analyzed physiological parameters used to evaluate plants response to water deficit conditions. HDT – high drought tolerant form, LDT- low drought tolerant introgression form, C – control plants non-treated with PTIO, PTIO – plants treated with PTIO in control conditions (C), on the 2nd, 4th, 6th, 8th, 10th day of water deficit…
	Genotype	Time-point	Relative Water Content [%]			Eectrolyte Leakage [%]			Chlorophyll fluorecsence Fv/Fm [a.u.]			CO2 assymilation rate PN [µmol m-2 s-1]			Internal CO2 concentation Ci [µmol mol-1]			Transpiration E [mmol m-2 s-1]			Stomatal Conductance gs [mmol m-2 s-1]
			Mean	Std.Err.	Fisher LSD (p≤0.05)	Mean	Std.Err.	Fisher LSD (p≤0.05)	Mean	Std.Err.	Fisher LSD (p≤0.05)	Mean	Std.Err.	Fisher LSD (p≤0.05)	Mean	Std.Err.	Fisher LSD (p≤0.05)	Mean	Std.Err.	Fisher LSD (p≤0.05)	Mean	Std.Err.	Fisher LSD (p≤0.05)
	HDT-C	C	90.4737	1.60568	ab	7.1906	0.540137	a	0.8236	0.000979796	fgh	6.78296	0.601325	abcde	261.493	12.299	abc	1.58577	0.184141	abc	192.892	27.9956	a
	HDT-C	2D WD	89.1106	1.41863	ab	6.17752	0.524253	a	0.8248	0.00124097	gh	6.17957	0.467979	abc	257.425	9.18396	abc	1.58014	0.174324	abc	196.125	28.005	a
	HDT-C	4D WD	92.0653	2.49246	b	6.54169	0.879033	a	0.8262	0.00139284	h	6.34596	0.375879	abcd	250.154	5.1005	ab	1.46863	0.126427	abc	182.8	8.11026	a
	HDT-C	6D WD	91.0744	2.16092	ab	6.08592	0.624626	a	0.824	0.000632456	fgh	5.61272	0.333622	a	271.574	13.988	bc	1.31228	0.109239	a	198.742	19.1097	a
	HDT-C	8D WD	88.6382	2.12799	ab	6.11642	0.666864	a	0.821	0.00141421	defg	5.86294	0.295875	ab	261.928	18.0794	abc	1.36834	0.200134	a	196.287	39.541	a
	HDT-C	10D WD	89.5835	1.02467	ab	7.69693	1.63356	a	0.82	0.00104881	def	6.30004	0.637425	abcd	261.736	10.3629	abc	1.30857	0.0911354	a	197.95	13.4997	a
	HDT-PTIO	C	91.8204	2.05333	b	7.18823	0.195543	a	0.8228	0.00321559	efgh	5.83905	0.254339	ab	255.384	3.886	abc	1.81184	0.134714	bcd	211.45	20.4781	ab
	HDT-PTIO	2D WD	88.1129	1.66212	ab	7.89667	0.750348	a	0.8244	0.000509902	fgh	6.98297	0.756328	abcde	242.437	16.0296	a	1.55956	0.218082	abc	201.506	13.0602	a
	HDT-PTIO	4D WD	89.9589	0.0764103	ab	5.57627	0.810044	a	0.8258	0.00174356	h	7.50724	0.990787	abcdef	253.804	3.91174	abc	1.40861	0.152831	ab	219.79	29.6499	abc
	HDT-PTIO	6D WD	91.1172	2.01883	ab	6.96544	0.833399	a	0.823	0.00114018	efgh	6.82137	0.447411	abcde	260.823	5.32448	abc	1.85934	0.074068	cde	225.938	10.8781	abcd
	HDT-PTIO	8D WD	90.7141	0.805416	ab	6.53352	0.9563	a	0.8234	0.00153623	fgh	6.8701	0.567851	abcde	253.61	5.58173	ab	1.33307	0.0765779	a	200.87	13.7801	a
	HDT-PTIO	10D WD	88.4635	1.56184	ab	7.87025	1.09299	a	0.82	0.00104881	def	6.27347	1.55247	abcd	263.802	14.0981	abc	1.63627	0.269697	abc	203.185	30.3059	a
	LDT-C	C	88.3881	1.73312	ab	7.46813	0.337917	a	0.8176	0.00283901	abcd	7.81288	0.30039	bcdef	263.743	5.22687	abc	2.4265	0.0589376	f	297.054	9.5832	e
	LDT-C	2D WD	89.5285	0.600983	ab	7.23421	0.525385	a	0.8148	0.00124097	abc	7.61021	0.53282	abcdef	282.49	11.4309	c	2.31401	0.167193	f	317.945	17.8943	e
	LDT-C	4D WD	88.0031	2.13199	ab	5.33853	0.604271	a	0.8142	0.00198494	ab	7.78094	0.345014	bcdef	269.118	2.58494	abc	2.27211	0.0413565	ef	280.889	6.47216	de
	LDT-C	6D WD	90.899	1.81983	ab	7.29062	0.790481	a	0.8152	0.00115758	abc	7.74371	0.187394	bcdef	273.332	3.36187	bc	2.30013	0.10054	f	294.549	15.8065	e
	LDT-C	8D WD	88.6406	1.28331	ab	7.05746	0.633798	a	0.8134	0.00172047	a	7.92241	1.0866	bcdef	271.751	15.9615	bc	2.3956	0.0931642	f	301.763	8.39891	e
	LDT-C	10D WD	87.1913	1.09677	a	6.42877	0.455521	a	0.8152	0.0020347	abc	8.2841	1.14001	cdef	258.906	7.28349	abc	2.17882	0.132355	def	266.591	25.6851	bcde
	LDT-PTIO	C	86.5821	1.30231	a	6.8965	0.341086	a	0.8188	0.0008	cde	7.81632	0.157841	bcdef	249.948	11.3137	ab	2.4779	0.0358817	f	304.008	5.43424	e
	LDT-PTIO	2D WD	88.3935	1.0876	ab	7.6168	0.914802	a	0.818	0.000707107	bcd	7.27407	0.739936	abcdef	277.304	3.46019	bc	2.32468	0.174516	f	291.528	31.9587	e
	LDT-PTIO	4D WD	89.3917	1.85598	ab	6.07662	1.16791	a	0.8152	0.00106771	abc	7.77318	0.406787	bcdef	274.886	10.3151	bc	2.43669	0.14094	f	301.62	19.0719	e
	LDT-PTIO	6D WD	90.3171	2.21904	ab	7.46492	1.17205	a	0.8152	0.00239583	abc	8.29936	0.818728	def	268.558	9.74386	abc	2.33811	0.0332256	f	304.367	7.82357	e
	LDT-PTIO	8D WD	89.6184	1.90145	ab	6.18611	0.87738	a	0.8152	0.00115758	abc	9.26852	0.994897	f	252.595	12.5921	ab	2.11636	0.191724	def	297.435	18.1708	e
	LDT-PTIO	10D WD	89.0154	0.724919	ab	7.65366	2.18731	a	0.8146	0.00153623	abc	8.5057	1.36887	ef	258.898	5.15078	abc	2.22722	0.201047	def	275.436	33.9673	cde
