# Supplementary material for: Nitric oxide regulates photosynthesis and the capacity of the antioxidant system under water deficit and rehydration in Lolium multiflorum/Festuca arundinacea introgression forms
Source: Front Plant Sci. 2025 Sep 12;16:1652482. doi: 10.3389/fpls.2025.1652482 (PMC12464057; doi:10.3389/fpls.2025.1652482)
Supplement: Supplementary file 2 [file Table2.xlsx]

## Sheet: Supplementary Table S1
	Supplementary Information Supplementary Table S2. Numerical values of analyzed parameters and percentage differences between time-points and genotypes calculated according to mean values. HDT – high drought tolerant form, LDT- low drought tolerant introgression form, C – control plants non-treated with PTIO, PTIO – plants treated with PTIO in control conditions (C), on the 12th day of water defic…
	Mean values and standard errors values of analyzed parameters
		Genotype	Time-point	Relative Water Content [%]		Eectrolyte Leakage [%]		CO2 assymilation rate PN [µmol m-2 s-1]		Internal CO2 concentation Ci [µmol mol-1]		Transpiration E [mmol m-2 s-1]		Stomatal Conductance gs [mmol m-2 s-1]		Chlorophyll fluorecsence Fv/Fm [a.u.]				Genotype	Time-point	Nitric Oxide level [DAF-FM g-1 FW]		Abscisic Acid [µg ml-1]		Chloroplast Aldolase Activity [µg G3P h-1]		Superoxide Anion Radical [A580 g-1 FW]		Hydrogen Peroxide [µmol H2O2 g-1 FW]		Lipid peroxidation MDA [TBARS g-1 FW]		Ascorbate Peroxidase Activity [U mg-1 prot.]		Catalase Activity [U mg-1 prot.]
				Mean	Std.Err.	Mean	Std.Err.	Mean	Std.Err.	Mean	Std.Err.	Mean	Std.Err.	Mean	Std.Err.	Mean	Std.Err.					Mean	Std.Err.	Mean	Std.Err.	Mean	Std.Err.	Mean	Std.Err.	Mean	Std.Err.	Mean	Std.Err.	Mean	Std.Err.	Mean	Std.Err.
		HDT-C	C	90.4737	1.60568	7.1906	0.540137	6.78296	0.601325	261.493	12.299	1.58577	0.184141	192.892	27.9956	0.8236	0.000979796			HDT-C	C	1.2	0.173205	0.078	0.0141892	45.1425	2.56863	9.73701	0.240276	22.7324	1.27504	1.93871	0.200701	8.13172	0.621403	6.24814	0.657408
		HDT-C	12D WD	82.8665	0.323787	6.17752	0.524253	3.89533	0.295336	258.582	22.3313	1.22557	0.176799	129.413	22.6216	0.8096	0.00177764			HDT-C	14D WD	6.52	1.30046	0.727333	0.0835889	7.98979	1.215	26.4774	0.906778	37.9151	1.1868	12.0645	0.0811809	12.3855	0.342226	9.45124	1.39525
		HDT-C	14D WD	68.3024	2.06727	10.6511	0.518513	2.26643	0.0155561	249.538	2.47585	0.655013	0.00438436	63.2547	0.642303	0.8094	0.000927362			HDT-C	1D RH	10.7	1.60935	0.231333	0.0566902	19.2904	2.48402	12.1355	0.490798	16.7167	1.06356	1.2043	0.243068	13.9508	0.226847	16.6173	3.40903
		HDT-C	1D RH	89.5826	0.354685	7.30479	1.04039	3.38071	0.338281	245.041	15.0101	0.662538	0.058919	91.0416	9.50121	0.801	0.00178885			HDT-C	7D RH	10.19	1.53366	0.208	0.0458839	35.0889	3.7989	17.7024	0.520974	20.4705	1.06901	1.31183	0.187479	13.5894	0.0643193	13.2349	3.72977
		HDT-C	7D RH	84.2474	0.92201	6.52358	0.491501	5.74864	0.184094	255.627	15.1671	1.36999	0.147327	177.101	22.7018	0.814	0.00176068
		HDT-PTIO	C	91.8204	2.05333	7.18823	0.195543	5.83905	0.254339	255.384	3.886	1.81184	0.134714	211.45	20.4781	0.8228	0.00321559			HDT-PTIO	C	1.7	0.1	0.086	0.0102632	41.2827	2.82365	10.4796	0.997411	39.5123	3.7165	3.28495	0.052951	9.4295	0.445975	4.71007	0.0133953
		HDT-PTIO	12D WD	85.3857	0.435173	7.89667	0.750348	7.02236	0.140157	250.748	3.31712	1.84266	0.0710582	214.38	11.9311	0.8074	0.0049558			HDT-PTIO	14D WD	3.39	0.468615	0.736	0.126633	11.0322	2.49114	21.2822	1.98916	67.2189	3.89251	14.8602	1.44699	10.4769	0.619518	5.75721	0.341422
		HDT-PTIO	14D WD	69.1449	3.00572	11.7751	0.591264	1.72109	0.114414	233.425	9.18792	0.440488	0.00749056	41.6008	0.958333	0.8098	0.00159374			HDT-PTIO	1D RH	5.2	1.17898	0.268667	0.122258	25.0174	1.63821	19.7443	0.926963	28.4289	1.28367	0.483871	0.194442	12.5632	0.520351	4.19276	0.266821
		HDT-PTIO	1D RH	86.7228	0.254282	5.85042	0.272671	2.66019	0.321727	216.875	16.8935	0.429702	0.0298282	56.7526	4.40412	0.799	0.00350714			HDT-PTIO	7D RH	5.34	1.38953	0.240667	0.0486804	50.1525	5.30229	23.3838	0.318799	35.8599	0.939472	2.67742	0.274352	10.1546	0.218432	8.70855	1.2105
		HDT-PTIO	7D RH	89.187	0.665258	6.31034	0.842108	5.10956	0.483145	244.065	9.60619	1.12013	0.124158	140.544	17.8445	0.8088	0.00321559
		LDT-C	C	88.3881	1.73312	7.46813	0.337917	7.81288	0.30039	263.743	5.22687	2.4265	0.0589376	297.054	9.5832	0.8176	0.00283901			LDT-C	C	5.9	0.556776	0.166	0.0623645	64.4144	5.34493	8.33039	0.776757	20.9981	1.90632	2.12366	0.258791	7.93436	0.633958	6.56377	0.809096
		LDT-C	12D WD	70.6241	2.68286	7.23421	0.525385	5.8829	0.404244	285.121	7.57093	1.39909	0.235335	154.434	35.1362	0.8108	0.00222261			LDT-C	14D WD	16.28	0.973858	1.028	0.0780342	13.9022	1.41469	33.0824	2.11284	56.346	5.06208	7.15054	1.29894	12.2369	0.666029	8.41988	1.85135
		LDT-C	14D WD	57.064	4.79988	19.4551	1.1841	2.92749	0.294791	284.419	7.25059	0.663552	0.0442089	65.0511	4.61014	0.8118	0.00106771			LDT-C	1D RH	22.6	1.81934	0.772	0.0484286	17.335	1.97455	16.0267	0.889207	26.6767	0.243996	2.21505	0.428896	14.8974	0.551732	12.0124	2.00952
		LDT-C	1D RH	79.4066	3.64524	16.0301	1.44474	2.92738	0.212682	288.633	15.5949	0.847904	0.0851118	122.806	14.4004	0.8044	0.00401995			LDT-C	7D RH	13.18	1.61	0.342	0.0470319	33.4765	3.37853	23.9669	1.17859	17.6521	0.987255	4.05376	0.191144	9.61938	0.372066	15.4234	3.53388
		LDT-C	7D RH	82.1426	5.12205	13.6605	0.678042	4.1802	0.482922	286.532	1.96065	1.35968	0.131055	171.246	19.5907	0.8118	0.0010198
		LDT-PTIO	C	86.5821	1.30231	6.8965	0.341086	7.81632	0.157841	249.948	11.3137	2.4779	0.0358817	304.008	5.43424	0.8188	0.0008			LDT-PTIO	C	5.4	1.21244	0.078	0.0255343	61.8839	4.91394	10.0639	0.564698	39.7075	0.596087	3.05591	0.193247	8.88615	0.171059	3.81905	0.926973
		LDT-PTIO	12D WD	72.5153	1.6995	9.76748	0.682184	7.37674	0.104464	257.204	8.02985	2.03976	0.0966986	236.293	14.2119	0.8096	0.00193907			LDT-PTIO	14D WD	8.93	1.26574	1.62933	0.194046	20.9851	1.80427	24.4146	1.58826	63.8598	3.66051	9.52688	0.757511	11.69	0.329061	9.07798	1.0657
		LDT-PTIO	14D WD	61.9787	4.47667	19.2012	1.46629	1.8482	0.0612714	263.271	9.2465	0.601881	0.0657391	58.5463	6.97725	0.8052	0.0052192			LDT-PTIO	1D RH	9.2	1.15326	0.612	0.0194251	24.161	2.21306	19.9481	1.28915	53.7438	1.93061	7.74194	0.530381	12.8837	0.745435	10.3004	1.39566
		LDT-PTIO	1D RH	76.2603	1.47983	9.0775	0.512031	2.05757	0.457012	297.155	13.2667	0.726846	0.116116	102.362	18.5029	0.7968	0.00424735			LDT-PTIO	7D RH	8.22	1.84835	0.389333	0.0669162	61.681	5.55696	15.9892	0.217679	29.5073	0.601872	5.03226	0.177664	7.76557	0.121906	12.1954	1.82857
		LDT-PTIO	7D RH	85.6262	4.12464	10.7563	0.971291	6.83267	0.536386	257.115	13.4225	1.55168	0.114142	199.224	18.6274	0.8086	0.00669029
	Percentage change values of analyzed time-points of experiment, relative (R) to control conditions
	Genotype	Time-point (reference)	Time-point	Relative Water Content [%]		Eectrolyte Leakage [%]		CO2 assymilation rate PN [µmol m-2 s-1]		Internal CO2 concentation Ci [µmol mol-1]		Transpiration E [mmol m-2 s-1]		Stomatal Conductance gs [mmol m-2 s-1]		Chlorophyll fluorecsence Fv/Fm [a.u.]			Genotype	Time-point (reference)	Time-point	Nitric Oxide level [DAF-FM g-1 FW]		Abscisic Acid [µg ml-1]		Chloroplast Aldolase Activity [µg G3P h-1]		Superoxide Anion Radical [A580 g-1 FW]		Hydrogen Peroxide [µmol H2O2 g-1 FW]		Lipid peroxidation MDA [TBARS g-1 FW]		Ascorbate Peroxidase Activity [U mg-1 prot.]		Catalase Activity [U mg-1 prot.]
	HDT-C	C-R	12D WD	-8.40825		-14.0889		-42.5719		-1.11319		-22.7145		-32.9091		-1.69985			HDT-C	C-R	14D WD	443.333		832.479		-82.3009		171.925		66.7884		522.296		52.3115		51.2649
	HDT-C	C-R	14D WD	-24.5059		48.1248		-66.5864		-4.57198		-58.6942		-67.2073		-1.72414			HDT-C	C-R	1D RH	791.667		196.581		-57.2678		24.6322		-26.463		-37.8813		71.5603		165.956
	HDT-C	C-R	1D RH	-0.984926		1.58807		-50.1588		-6.29161		-58.2196		-52.8019		-2.74405			HDT-C	C-R	7D RH	749.167		166.667		-22.2708		81.8054		-9.95031		-32.335		67.1158		111.822
	HDT-C	C-R	7D RH	-6.88188		-9.27633		-15.2489		-2.24352		-13.6068		-8.18659		-1.16561
	HDT-PTIO	C-R	12D WD	-7.00797		9.85543		20.2656		-1.81531		1.70092		1.38559		-1.87166			HDT-PTIO	C-R	14D WD	99.4118		755.814		-73.2765		103.083		70.1213		352.373		11.1073		22.2319
	HDT-PTIO	C-R	14D WD	-24.6955		63.8103		-70.5244		-8.59849		-75.6884		-80.3259		-1.57997			HDT-PTIO	C-R	1D RH	205.882		212.403		-39.3997		88.4077		-28.0505		-85.27		33.2325		-10.9831
	HDT-PTIO	C-R	1D RH	-5.55173		-18.6112		-54.4413		-15.079		-76.2837		-73.1603		-2.89256			HDT-PTIO	C-R	7D RH	214.118		179.845		21.4854		123.137		-9.24373		-18.4943		7.68933		84.8921
	HDT-PTIO	C-R	7D RH	-2.86804		-12.2129		-12.4933		-4.43212		-38.1774		-33.5331		-1.70151
	LDT-C	C-R	12D WD	-20.0977		-3.13222		-24.7025		8.10564		-42.341		-48.0117		-0.831703			LDT-C	C-R	14D WD	175.932		519.277		-78.4175		297.129		168.339		236.709		54.227		28.2781
	LDT-C	C-R	14D WD	-35.4393		160.508		-62.53		7.83914		-72.6539		-78.1013		-0.709393			LDT-C	C-R	1D RH	283.051		365.06		-73.0883		92.3885		27.0436		4.30379		87.7578		83.0102
	LDT-C	C-R	1D RH	-10.1614		114.646		-62.5314		9.43695		-65.0564		-58.6588		-1.61448			LDT-C	C-R	7D RH	123.39		106.024		-48.0295		187.705		-15.9348		90.8861		21.237		134.978
	LDT-C	C-R	7D RH	-7.06594		82.9177		-46.496		8.64049		-43.9653		-42.3522		-0.709393
	LDT-PTIO	C-R	12D WD	-16.2468		41.6295		-5.62384		2.90326		-17.6817		-22.2741		-1.1236			LDT-PTIO	C-R	14D WD	65.3704		1988.89		-66.0896		142.597		60.8257		211.752		31.5533		137.702
	LDT-PTIO	C-R	14D WD	-28.4163		178.419		-76.3546		5.33053		-75.71		-80.7419		-1.66097			LDT-PTIO	C-R	1D RH	70.3704		684.615		-60.9575		98.2148		35.3494		153.343		44.9865		169.712
	LDT-PTIO	C-R	1D RH	-11.9215		31.6247		-73.676		18.887		-70.6668		-66.3291		-2.68686			LDT-PTIO	C-R	7D RH	52.2222		399.145		-0.327971		58.8776		-25.6883		64.6728		-12.6103		219.33
	LDT-PTIO	C-R	7D RH	-1.10403		55.9671		-12.5846		2.8675		-37.3792		-34.4675		-1.24573
	Comparison of percentage differences between the control plants as a reference (R) and plants treated with PTIO in all analyzed time-points of experiment
	Genotype (reference)	Genotype	Time-point	Relative Water Content [%]		Eectrolyte Leakage [%]		CO2 assymilation rate PN [µmol m-2 s-1]		Internal CO2 concentation Ci [µmol mol-1]		Transpiration E [mmol m-2 s-1]		Stomatal Conductance gs [mmol m-2 s-1]		Chlorophyll fluorecsence Fv/Fm [a.u.]			Genotype (reference)	Genotype	Time-point	Nitric Oxide level [DAF-FM g-1 FW]		Abscisic Acid [µg ml-1]		Chloroplast Aldolase Activity [µg G3P h-1]		Superoxide Anion Radical [A580 g-1 FW]		Hydrogen Peroxide [µmol H2O2 g-1 FW]		Lipid peroxidation MDA [TBARS g-1 FW]		Ascorbate Peroxidase Activity [U mg-1 prot.]		Catalase Activity [U mg-1 prot.]
	HDT-C-R	HDT-PTIO	C	1.48849		-0.0329096		-13.916		-2.3362		14.2567		9.62062		-0.0971345			HDT-C-R	HDT-PTIO	C	41.6667		10.2564		-8.55019		7.62605		73.8149		69.4398		15.9594		-24.6164
	HDT-C-R	HDT-PTIO	12D WD	3.04008		27.829		80.2765		-3.02964		50.3519		65.6551		-0.271739			HDT-C-R	HDT-PTIO	14D WD	-48.0061		1.19157		38.0787		-19.6211		77.2882		23.1729		-15.4106		-39.0851
	HDT-C-R	HDT-PTIO	14D WD	1.23349		10.553		-24.0617		-6.45705		-32.7513		-34.2328		0.0494193			HDT-C-R	HDT-PTIO	1D RH	-51.4019		16.1383		29.6887		62.6993		70.0626		-59.8214		-9.9467		-74.7687
	HDT-C-R	HDT-PTIO	1D RH	-3.19239		-19.9098		-21.3126		-11.4945		-35.143		-37.6631		-0.249688			HDT-C-R	HDT-PTIO	7D RH	-47.5957		15.7051		42.9299		32.0939		75.1787		104.098		-25.2758		-34.2001
	HDT-C-R	HDT-PTIO	7D RH	5.86313		-3.26872		-11.1171		-4.52273		-18.2383		-20.6418		-0.638821
	LDT-C-R	LDT-PTIO	C	-2.04319		-7.65426		0.0440384		-5.23069		2.11838		2.34078		0.146771			LDT-C-R	LDT-PTIO	C	-8.47458		-53.012		-3.92842		20.8089		89.1005		43.8987		11.9957		-41.8162
	LDT-C-R	LDT-PTIO	12D WD	2.67782		35.0178		25.393		-9.79128		45.7919		53.0061		-0.148002			LDT-C-R	LDT-PTIO	14D WD	-45.1474		58.4955		50.9474		-26.2007		13.3351		33.2331		-4.46932		7.81595
	LDT-C-R	LDT-PTIO	14D WD	8.61267		-1.30507		-36.8674		-7.43527		-9.29412		-9.99956		-0.813008			LDT-C-R	LDT-PTIO	1D RH	-59.292		-20.7254		39.377		24.4675		101.464		249.515		-13.5169		-14.2513
	LDT-C-R	LDT-PTIO	1D RH	-3.96229		-43.372		-29.7129		2.95278		-14.2773		-16.6472		-0.944804			LDT-C-R	LDT-PTIO	7D RH	-37.6328		13.8402		84.2515		-33.2863		67.1607		24.1379		-19.2716		-20.9293
	LDT-C-R	LDT-PTIO	7D RH	4.24093		-21.2603		63.453		-10.2666		14.1209		16.3382		-0.394186
	Comparison of percentage differences between the LDT control plants as a reference (R) and HDT control plants in all analyzed time-points of experiment
	Genotype (reference)	Genotype	Time-point	Relative Water Content [%]		Eectrolyte Leakage [%]		CO2 assymilation rate PN [µmol m-2 s-1]		Internal CO2 concentation Ci [µmol mol-1]		Transpiration E [mmol m-2 s-1]		Stomatal Conductance gs [mmol m-2 s-1]		Chlorophyll fluorecsence Fv/Fm [a.u.]			Genotype (reference)	Genotype	Time-point	Nitric Oxide level [DAF-FM g-1 FW]		Abscisic Acid [µg ml-1]		Chloroplast Aldolase Activity [µg G3P h-1]		Superoxide Anion Radical [A580 g-1 FW]		Hydrogen Peroxide [µmol H2O2 g-1 FW]		Lipid peroxidation MDA [TBARS g-1 FW]		Ascorbate Peroxidase Activity [U mg-1 prot.]		Catalase Activity [U mg-1 prot.]
	LDT-C-R	HDT-C	C	2.35966		-3.71618		-13.1822		-0.853133		-34.6479		-35.065		0.733855			LDT-C-R	HDT-C	C	-79.661		-53.012		-29.9187		16.8854		8.25961		-8.70886		2.48745		-4.80875
	LDT-C-R	HDT-C	12D WD	17.3345		-14.6068		-33.7855		-9.30799		-12.4028		-16.2014		-0.148002			LDT-C-R	HDT-C	14D WD	-59.9509		-29.2477		-42.5287		-19.9652		-32.7103		68.7218		1.21452		12.249
	LDT-C-R	HDT-C	14D WD	19.6944		-45.2531		-22.5809		-12.2639		-1.28696		-2.76155		-0.295639			LDT-C-R	HDT-C	1D RH	-52.6549		-70.0345		11.2798		-24.2798		-37.3358		-45.6311		-6.35394		38.3346
	LDT-C-R	HDT-C	1D RH	12.8151		-54.4307		15.486		-15.1028		-21.8616		-25.8655		-0.422675			LDT-C-R	HDT-C	7D RH	-22.6859		-39.1813		4.81639		-26.1381		15.9665		-67.6393		41.271		-14.1895
	LDT-C-R	HDT-C	7D RH	2.56238		-52.2451		37.5205		-10.786		0.758487		3.41941		0.271003
	Comparison of percentage differences between the LDT PTIO treated plants as a reference (R) and HDT PTIO treated plants in all analyzed time-points of experiment
	Genotype (reference)	Genotype	Time-point	Relative Water Content [%]		Eectrolyte Leakage [%]		CO2 assymilation rate PN [µmol m-2 s-1]		Internal CO2 concentation Ci [µmol mol-1]		Transpiration E [mmol m-2 s-1]		Stomatal Conductance gs [mmol m-2 s-1]		Chlorophyll fluorecsence Fv/Fm [a.u.]			Genotype (reference)	Genotype	Time-point	Nitric Oxide level [DAF-FM g-1 FW]		Abscisic Acid [µg ml-1]		Chloroplast Aldolase Activity [µg G3P h-1]		Superoxide Anion Radical [A580 g-1 FW]		Hydrogen Peroxide [µmol H2O2 g-1 FW]		Lipid peroxidation MDA [TBARS g-1 FW]		Ascorbate Peroxidase Activity [U mg-1 prot.]		Catalase Activity [U mg-1 prot.]
	LDT-PTIO-R	HDT-PTIO	C	6.05008		4.23018		-25.2967		2.17506		-26.8798		-30.4459		0.48852			LDT-PTIO-R	HDT-PTIO	C	-68.5185		10.2564		-33.2901		4.13067		-0.491382		7.49474		6.11462		23.3309
	LDT-PTIO-R	HDT-PTIO	12D WD	17.7485		-19.1535		-4.80396		-2.51012		-9.66301		-9.27373		-0.271739			LDT-PTIO-R	HDT-PTIO	14D WD	-62.0381		-54.8282		-47.4283		-12.8298		5.26014		55.9819		-10.3777		-36.5805
	LDT-PTIO-R	HDT-PTIO	14D WD	11.5623		-38.6753		-6.87739		-11.3367		-26.8148		-28.9437		0.571287			LDT-PTIO-R	HDT-PTIO	1D RH	-43.4783		-56.1002		3.5446		-1.02141		-47.1029		-93.75		-2.48803		-59.2954
	LDT-PTIO-R	HDT-PTIO	1D RH	13.7195		-35.5503		29.2883		-27.0163		-40.8813		-44.5571		0.276104			LDT-PTIO-R	HDT-PTIO	7D RH	-35.0365		-38.1849		-18.6905		46.2473		21.529		-46.7949		30.7639		-28.5915
	LDT-PTIO-R	HDT-PTIO	7D RH	4.15846		-41.3334		-25.2187		-5.07542		-27.8118		-29.4542		0.0247341
